# Supplementary material for: A simplified approach for efficiency analysis of machine learning algorithms
Source: PeerJ Comput Sci. 2024 Nov 28;10:e2418. doi: 10.7717/peerj-cs.2418 (PMC11623197; doi:10.7717/peerj-cs.2418)
Supplement: Supplemental Information 3 [file peerj-cs-10-2418-s003.py]

# Step 1: Load the Dataset
from sklearn.datasets import fetch_openml
from sklearn.model_selection import train_test_split

# Load your dataset
X, y = fetch_openml('dataset_name', version=1, return_X_y=True)

# Step 2: Define the ML Model
from sklearn.ensemble import RandomForestClassifier

# Define the model
model = RandomForestClassifier()

# Step 3: Measure Computational Efficiency
import time

def measure_computational_efficiency(model, X, y, test_size=0.3):
    X_train, X_test, y_train, y_test = train_test_split(X, y, test_size=test_size, random_state=42)
    
    # Training time
    start_time = time.time()
    model.fit(X_train, y_train)
    training_time = time.time() - start_time
    
    # Inference time
    start_time = time.time()
    model.predict(X_test)
    inference_time = time.time() - start_time
    
    return training_time, inference_time

# Step 4: Plot Learning Curves for Data Efficiency
from sklearn.model_selection import learning_curve
import matplotlib.pyplot as plt
import numpy as np

def plot_learning_curve(model, X, y):
    train_sizes, train_scores, test_scores = learning_curve(model, X, y, cv=5)
    train_scores_mean = np.mean(train_scores, axis=1)
    test_scores_mean = np.mean(test_scores, axis=1)

    plt.plot(train_sizes, train_scores_mean, label='Training score')
    plt.plot(train_sizes, test_scores_mean, label='Cross-validation score')
    plt.xlabel('Training Size')
    plt.ylabel('Score')
    plt.legend()
    plt.show()

# Step 5: Calculate Model Complexity
import sys

def measure_model_complexity(model):
    model_size = sys.getsizeof(model)
    return model_size

# Step 6: Monitor Resource Utilization
import psutil

def measure_cpu_utilization(model, X, y):
    cpu_usage_before = psutil.cpu_percent(interval=None)
    model.fit(X, y)
    cpu_usage_after = psutil.cpu_percent(interval=None)
    return cpu_usage_after - cpu_usage_before

# Step 7: Evaluate Scalability
def evaluate_scalability(model, X, y):
    data_sizes = [0.1, 0.3, 0.5, 0.7, 1.0]
    performance_metrics = []
    for size in data_sizes:
        X_sample, _, y_sample, _ = train_test_split(X, y, train_size=size, random_state=42)
        train_time, infer_time = measure_computational_efficiency(model, X_sample, y_sample)
        performance_metrics.append((size, train_time, infer_time))
    return performance_metrics

# Step 8: Calculate AHP Values
import numpy as np

def calculate_ahp(matrix):
    eigvals, eigvecs = np.linalg.eig(matrix)
    max_eigval = np.max(eigvals)
    max_eigvec = eigvecs[:, np.argmax(eigvals)]
    priority_vector = max_eigvec / np.sum(max_eigvec)
    return priority_vector.real

# Example pairwise comparison matrix (values are placeholders)
comparison_matrix = np.array([
    [1, 3, 1/2, 1/3, 1],
    [1/3, 1, 1/5, 1/7, 1/3],
    [2, 5, 1, 1/2, 2],
    [3, 7, 2, 1, 3],
    [1, 3, 1/2, 1/3, 1]
])
ahp_values = calculate_ahp(comparison_matrix)
print(f'AHP Values: {ahp_values}')
